# Supplementary material for: Characteristics of the phyllosphere microbial community and its relationship with major aroma precursors during the tobacco maturation process
Source: Front Plant Sci. 2024 May 10;15:1346154. doi: 10.3389/fpls.2024.1346154 (PMC11116568; doi:10.3389/fpls.2024.1346154)
Supplement: Supplementary file 3 [file Table_1.xlsx]

## Sheet: Fig1C
Sample	upe_GTD	upe_LGTD	upe_SGTD
D201	573.38	290.65	273.34
D202	594.46	267.12	300.63
D203	537.3	284	289.4
D401	447.47	314.28	104.49
D402	466.13	328.89	124.14
D403	413.81	328.11	127.5
D601	317.97	156.89	170.36
D602	318.92	139.33	167.34
D603	302.02	157.05	147.95

## Sheet: Fig1D
Sample	une_GTD	une_LGTD	une_SGTD
D201	649.76	559.75	134.38
D202	685.46	550.31	123.79
D203	672.11	530.34	108.76
D401	529.28	387.96	175.65
D402	567.19	405.7	145.71
D403	587.1	404.28	164.28
D601	434.83	363.09	55.01
D602	434.68	381.68	49.76
D603	425.53	388.39	57.11

## Sheet: Fig2
Fig2A				Fig2B				Fig2C				Fig2D
D20	D40	D60		D20	D40	D60		D20	D40	D60		D20	D40	D60
33.55	37.51	40.34		110.46	108.75	122.45		23.56	20.9	35.46		13.51	12.61	15.28
33.22	37.12	39.95		102.21	113.03	121.79		25.21	21.64	37.2		13.19	12.67	15.25
35.92	36.55	40.42		108.68	112.94	110.16		22.83	20.41	34.4		13.22	13	14.92
34.66	34.96	35.87		102.02	108.5	118.28		27.54	24.91	35.1		13.02	14.02	15.59
33.09	35.05	36.33		94.31	101.96	104.68		28.28	25.67	36.45		13.77	12.88	15.07
34.09	36.28	35.76		103.43	106.11	112.13		26.8	24.44	34.89		13.9	13.28	16.52
34.42	33.84	42		111.41	101.04	117.57		26.37	30.71	33.07		12.9	11.61	16.34
37.67	36.12	41.89		115.02	98.8	119.96		28.46	31.6	34.95		13.09	13.77	16.44
36.86	35.59	42.89		114.44	102.85	117.72		25.6	30	32.85		12.64	13.01	16.24
Fig2E				Fig2F				Fig2G				Fig2H
D20	D40	D60		D20	D40	D60		D20	D40	D60		D20	D40	D60
47.72	39.28	65.64		322.8	300.57	228.7		70.99	75.99	63.64		10.57	11.75	12.45
46.7	41.66	72.65		307.21	282.13	242.87		76.96	77.56	70.34		11.19	12.11	12.71
46.49	42.59	69.25		338.36	285.26	232.99		85.36	81.08	64.33		10.82	11.39	12.15
47.67	45.77	75.87		359.4	346.21	224.45		74.69	108.19	88.48		9.79	13.76	11.98
48.99	46.66	74.48		348.21	305.05	234.66		69.06	103.33	91.48		10.39	14.23	12.33
47.68	47.22	71.04		351.29	325.27	234.9		79.5	106.38	95.47		9.57	13.57	11.84
49.3	61.4	103.23		296.98	323.38	256.24		54.2	86.55	67.65		9.08	11.76	10.94
50.91	61.37	102.07		291.7	316.78	264.98		59.23	86.7	69.97		9.33	12.55	11.24
47.38	58.67	96.73		302.39	358.46	273.41		49.17	86.42	72.84		8.95	11.73	10.63

## Sheet: Fig3A
Sample	Chao1	Faith_pd	Goods_coverage	Observed_species	Pielou_e	Shannon	Simpson	Group
ZYA_1	172.003	20.1307	0.967534	114.8	0.682424	4.66857	0.928262	D20
ZYA_2	110.713	15.7103	0.980156	76.3	0.571621	3.57399	0.839408	D20
ZYA_3	89.3746	12.076	0.985947	61.3	0.658458	3.90655	0.881992	D20
ZYA_4	152.01	17.3519	0.972349	87.1	0.487609	3.13956	0.740788	D20
ZYA_5	119.527	17.0473	0.978269	85.9	0.587687	3.77434	0.831865	D20
QYA_1	162.196	15.4216	0.972219	113.1	0.733086	4.99983	0.947906	D20
QYA_2	101.708	12.7463	0.983669	71.6	0.532825	3.28205	0.741633	D20
QYA_3	110.327	13.203	0.981588	69.5	0.574047	3.51078	0.83812	D20
QYA_4	107.36	12.2096	0.980416	68	0.402421	2.44746	0.589279	D20
QYA_5	87.9484	9.95716	0.985166	49.9	0.406426	2.29134	0.567989	D20
YYA_1	116.044	10.5634	0.980221	54	0.226503	1.30337	0.286295	D20
YYA_2	82.8036	13.4483	0.987833	65.1	0.624638	3.76065	0.871473	D20
YYA_3	93.5243	16.4332	0.988289	79.9	0.614977	3.886	0.86461	D20
YYA_4	181.408	17.1245	0.964867	100.4	0.373429	2.48171	0.581364	D20
YYA_5	87.6909	15.0668	0.987183	64.7	0.495678	2.98062	0.719686	D20
ZYB_1	37.6467	7.40547	0.995055	31.8	0.719503	3.5895	0.892017	D40
ZYB_2	64.9234	13.8743	0.993819	59.8	0.796391	4.69953	0.942445	D40
ZYB_3	110.961	14.0624	0.985426	91.7	0.76763	5.00288	0.946478	D40
ZYB_4	74.234	12.7658	0.991087	60.6	0.7618	4.50951	0.927236	D40
ZYB_5	95.909	14.0965	0.988484	81.1	0.77426	4.90963	0.940986	D40
QYB_1	54.9375	8.66522	0.994275	48.3	0.618008	3.45596	0.824342	D40
QYB_2	41.6425	7.63905	0.994014	28.3	0.474681	2.28515	0.68333	D40
QYB_3	43.77	8.32705	0.994079	36.1	0.491739	2.54299	0.645718	D40
QYB_4	136.677	18.8378	0.982759	116.4	0.731206	5.01754	0.929132	D40
QYB_5	54.9329	7.97059	0.991477	45.9	0.524999	2.8977	0.781717	D40
YYB_1	101.315	15.2269	0.986077	86.5	0.709834	4.56636	0.918427	D40
YYB_2	51.1743	10.861	0.994144	38.8	0.773821	4.08268	0.916424	D40
YYB_3	69.1471	10.9656	0.992973	62.1	0.724838	4.31667	0.90879	D40
YYB_4	58.8765	13.841	0.993689	50.7	0.791172	4.47835	0.940878	D40
YYB_5	40.8157	9.60518	0.994014	32.5	0.438327	2.19851	0.610747	D40
ZYC_1	806.807	34.5561	0.856213	360.8	0.791688	6.72477	0.973499	D60
ZYC_2	828.425	34.9411	0.849707	372.3	0.766092	6.5423	0.96128	D60
ZYC_3	825.323	34.2868	0.846845	385	0.768872	6.60342	0.960495	D60
ZYC_4	710.016	29.3508	0.876122	324.4	0.776774	6.47895	0.966952	D60
ZYC_5	886.498	38.6569	0.831685	436	0.81961	7.1863	0.976547	D60
QYC_1	1269.63	57.5258	0.743006	669.4	0.92197	8.65403	0.994521	D60
QYC_2	1191.79	51.8598	0.780481	538.1	0.852161	7.73048	0.983857	D60
QYC_3	1185	49.0922	0.777749	522.7	0.812002	7.33191	0.972824	D60
QYC_4	1276.99	56.6807	0.760442	563.6	0.845254	7.72418	0.982843	D60
QYC_5	506.632	22.8075	0.903318	247.8	0.52041	4.13866	0.718425	D60
YYC_1	965.987	37.1729	0.81555	499.9	0.878556	7.87614	0.990283	D60
YYC_2	784.08	39.2716	0.858946	387	0.815523	7.01016	0.97807	D60
YYC_3	962.654	37.3884	0.811256	506.7	0.874979	7.86136	0.988789	D60
YYC_4	807.121	31.236	0.853221	364.7	0.75789	6.4498	0.953115	D60
YYC_5	1067.83	49.5228	0.794925	493.1	0.807837	7.22611	0.972017	D60

## Sheet: Fig3B
Sample	Chao1	Goods_coverage	Observed_species	Pielou_e	Shannon	Simpson	Group
ZYA_1	47.6143	0.999907	45.7	0.262432	1.44684	0.508182	FD20
ZYA_2	38.4045	0.999927	36.8	0.275268	1.43149	0.482043	FD20
ZYA_3	38.9748	0.999936	37.4	0.420591	2.19715	0.722349	FD20
ZYA_4	39.5069	0.999941	38	0.150368	0.788971	0.231333	FD20
ZYA_5	39.2611	0.999948	38.1	0.436324	2.29121	0.733965	FD20
QYA_1	53.722	0.99991	51.6	0.462386	2.63041	0.763459	FD20
QYA_2	63.0081	0.999862	60.4	0.394817	2.33546	0.703279	FD20
QYA_3	63.846	0.999903	59	0.468631	2.75657	0.754373	FD20
QYA_4	53.9417	0.9999	51.9	0.424018	2.41572	0.711789	FD20
QYA_5	42.9081	0.999945	41.9	0.504996	2.72126	0.738919	FD20
YYA_1	46.3157	0.999917	43.7	0.465318	2.53538	0.667938	FD20
YYA_2	63.5581	0.999879	60.3	0.427581	2.52852	0.690129	FD20
YYA_3	38.3906	0.999945	37.3	0.312999	1.63395	0.496579	FD20
YYA_4	34.7683	0.999943	33.2	0.466921	2.35884	0.686939	FD20
YYA_5	29.4333	0.999948	28.2	0.094137	0.453449	0.099656	FD20
ZYB_1	38.9784	0.99995	38	0.191066	1.00256	0.39283	FD40
ZYB_2	27.9	0.999983	27.7	0.525061	2.51582	0.740513	FD40
ZYB_3	36.8617	0.999926	33.4	0.366448	1.85456	0.566565	FD40
ZYB_4	28.8183	0.999953	27.7	0.18548	0.888677	0.246718	FD40
ZYB_5	31.3667	0.999945	29.3	0.461631	2.24846	0.702538	FD40
QYB_1	58.8371	0.999914	57.3	0.390612	2.2812	0.671161	FD40
QYB_2	58.5992	0.99986	55.1	0.521918	3.01842	0.821485	FD40
QYB_3	57.0461	0.999901	53.5	0.471877	2.70893	0.733095	FD40
QYB_4	46.9854	0.999886	43.4	0.479138	2.60604	0.771643	FD40
QYB_5	55.3754	0.999889	51.7	0.417418	2.37575	0.725537	FD40
YYB_1	35.7807	0.999914	33.6	0.271216	1.37473	0.464753	FD40
YYB_2	34.1867	0.999927	30.9	0.347896	1.72171	0.537844	FD40
YYB_3	34.3617	0.999948	33.4	0.364129	1.84297	0.607697	FD40
YYB_4	55.3277	0.999894	51.8	0.327311	1.86372	0.519698	FD40
YYB_5	46.3569	0.999908	43.8	0.333746	1.81973	0.509978	FD40
ZYC_1	142.343	0.999839	137	0.138287	0.981551	0.191649	FD60
ZYC_2	102.983	0.999844	98.7	0.198369	1.31413	0.376137	FD60
ZYC_3	96.071	0.999889	93.3	0.232236	1.51962	0.370393	FD60
ZYC_4	114.701	0.999884	112.3	0.19243	1.31065	0.309642	FD60
ZYC_5	142.026	0.99987	139.1	0.238344	1.69699	0.391467	FD60
QYC_1	144.467	0.999839	140.2	0.267431	1.90711	0.503625	FD60
QYC_2	124.876	0.999865	122.1	0.25964	1.79973	0.453397	FD60
QYC_3	126.166	0.99983	120.3	0.188625	1.30348	0.339964	FD60
QYC_4	114.882	0.999948	114.3	0.236367	1.61596	0.424223	FD60
QYC_5	106.917	0.999893	104.6	0.188648	1.26557	0.326852	FD60
YYC_1	131.667	0.999794	127.2	0.17792	1.24378	0.3563	FD60
YYC_2	48.5757	0.999889	43.6	0.187192	1.01935	0.345027	FD60
YYC_3	112.808	0.999825	108.7	0.172783	1.16872	0.324171	FD60
YYC_4	100.809	0.99983	95.6	0.102814	0.676364	0.162411	FD60
YYC_5	138.686	0.99981	133.4	0.178172	1.25781	0.30125	FD60

## Sheet: Fig4A
	ZYA_1	ZYA_2	ZYA_3	ZYA_4	ZYA_5	QYA_1	QYA_2	QYA_3	QYA_4	QYA_5	YYA_1	YYA_2	YYA_3	YYA_4	YYA_5	ZYB_1	ZYB_2	ZYB_3	ZYB_4	ZYB_5	QYB_1	QYB_2	QYB_3	QYB_4	QYB_5	YYB_1	YYB_2	YYB_3	YYB_4	YYB_5	ZYC_1	ZYC_2	ZYC_3	ZYC_4	ZYC_5	QYC_1	QYC_2	QYC_3	QYC_4	QYC_5	YYC_1	YYC_2	YYC_3	YYC_4	YYC_5
ZYA_1	0	0.816993	0.843537	0.816568	0.837349	0.859375	0.907975	0.8625	0.89375	0.876812	0.864865	0.807947	0.756579	0.844444	0.828947	0.833333	0.868421	0.818713	0.85906	0.860606	0.875	0.929688	0.883721	0.862069	0.875912	0.846154	0.88806	0.849673	0.934211	0.882812	0.987234	0.985944	0.987552	0.985542	0.988166	0.989597	0.988959	0.986864	0.98941	0.979167	0.988314	0.982942	0.988976	0.989605	0.989933
ZYA_2	0.816993	0	0.783019	0.822222	0.821705	0.858974	0.904	0.853659	0.876033	0.824742	0.834862	0.811966	0.816	0.848276	0.818966	0.792683	0.830357	0.789474	0.805556	0.814516	0.825243	0.909091	0.855556	0.848485	0.846939	0.806202	0.83871	0.794643	0.929204	0.853933	0.986014	0.991304	0.986395	0.989362	0.991453	0.990398	0.989899	0.991243	0.993579	0.983165	0.991071	0.988399	0.989916	0.99093	0.992819
ZYA_3	0.843537	0.783019	0	0.806452	0.844262	0.886667	0.913793	0.87931	0.893805	0.855556	0.884615	0.857143	0.838983	0.852941	0.833333	0.842105	0.878505	0.87218	0.87619	0.894309	0.9	0.910256	0.85	0.915152	0.879121	0.9	0.817073	0.892857	0.910891	0.876543	0.983213	0.986577	0.983683	0.980663	0.991247	0.991655	0.991438	0.987455	0.991817	0.982517	0.987203	0.988095	0.986254	0.988345	0.987109
ZYA_4	0.816568	0.822222	0.806452	0	0.828767	0.847953	0.877698	0.857143	0.876812	0.863248	0.822581	0.784615	0.781022	0.815287	0.771654	0.854369	0.897059	0.875	0.895522	0.870748	0.897638	0.915094	0.910714	0.876344	0.862069	0.891026	0.866071	0.875912	0.939394	0.889908	0.982063	0.983158	0.980306	0.97954	0.981328	0.987936	0.98358	0.982906	0.984277	0.974441	0.986111	0.982103	0.983607	0.984683	0.984238
ZYA_5	0.837349	0.821705	0.844262	0.828767	0	0.888889	0.92029	0.875	0.870229	0.833333	0.860656	0.820312	0.823529	0.88125	0.853846	0.806452	0.846774	0.846667	0.834711	0.839416	0.872881	0.930693	0.872549	0.896175	0.842593	0.847222	0.867925	0.851562	0.927419	0.871287	0.988688	0.989384	0.988987	0.98708	0.993763	0.995973	0.995074	0.991424	0.995283	0.990354	0.991259	0.993258	0.991776	0.99117	0.989418
QYA_1	0.859375	0.858974	0.886667	0.847953	0.888889	0	0.870968	0.822368	0.855263	0.865672	0.846154	0.827815	0.858896	0.854749	0.870968	0.867769	0.909677	0.869318	0.886667	0.878788	0.888112	0.892562	0.898438	0.898551	0.856061	0.909091	0.893939	0.869281	0.910959	0.888889	0.987152	0.987903	0.987474	0.987893	0.984064	0.982917	0.985692	0.986799	0.987823	0.982036	0.988255	0.982833	0.985714	0.978858	0.989882
QYA_2	0.907975	0.904	0.913793	0.877698	0.92029	0.870968	0	0.673077	0.863248	0.831579	0.892857	0.876033	0.909774	0.876712	0.87395	0.870588	0.915254	0.895105	0.904348	0.900763	0.87619	0.851852	0.850575	0.919075	0.865979	0.89781	0.882979	0.890756	0.897196	0.88764	0.993007	0.99345	0.98861	0.991979	0.989224	0.990358	0.991554	0.991197	0.988655	0.986441	0.989209	0.990676	0.989865	0.981567	0.990958
QYA_3	0.8625	0.853659	0.87931	0.857143	0.875	0.822368	0.673077	0	0.818966	0.75	0.857143	0.833333	0.844961	0.825175	0.830508	0.850575	0.881356	0.875	0.87931	0.895522	0.849057	0.845238	0.831461	0.902299	0.848485	0.884892	0.852632	0.857143	0.890909	0.868132	0.993072	0.99568	0.990991	0.994723	0.989316	0.990411	0.9933	0.991259	0.990354	0.986622	0.989286	0.988426	0.989933	0.986364	0.992832
QYA_4	0.89375	0.876033	0.893805	0.876812	0.870229	0.855263	0.863248	0.818966	0	0.690476	0.828571	0.815789	0.883721	0.852113	0.863248	0.841463	0.885965	0.894366	0.883929	0.865079	0.83	0.878049	0.821429	0.899408	0.788889	0.888889	0.88172	0.86087	0.896226	0.860465	0.995338	0.997821	0.995465	0.997333	0.989201	0.993122	0.994941	0.992958	0.990276	0.989831	0.991007	0.993007	0.994949	0.988532	0.994585
QYA_5	0.876812	0.824742	0.855556	0.863248	0.833333	0.865672	0.831579	0.75	0.690476	0	0.825581	0.822917	0.849057	0.862903	0.819149	0.803279	0.846154	0.884298	0.855556	0.858491	0.82716	0.833333	0.777778	0.884354	0.824324	0.867257	0.828571	0.864583	0.895349	0.8125	0.990123	0.993103	0.990408	0.991453	0.988662	0.994334	0.992982	0.992674	0.991611	0.985294	0.988743	0.990148	0.991228	0.985472	0.992467
YYA_1	0.864865	0.834862	0.884615	0.822581	0.860656	0.846154	0.892857	0.857143	0.828571	0.825581	0	0.788462	0.826087	0.833333	0.841121	0.837838	0.87619	0.878788	0.873786	0.883333	0.83871	0.863014	0.831169	0.89375	0.795181	0.889764	0.855422	0.849057	0.909091	0.844156	0.990431	0.993304	0.990698	0.991758	0.988987	0.993036	0.989673	0.989228	0.990132	0.982394	0.992701	0.988038	0.991424	0.990654	0.994495
YYA_2	0.807947	0.811966	0.857143	0.784615	0.820312	0.827815	0.876033	0.833333	0.815789	0.822917	0.788462	0	0.795082	0.805755	0.752294	0.727273	0.849558	0.857143	0.836364	0.84127	0.8	0.841463	0.8	0.854545	0.769231	0.832061	0.861702	0.844828	0.909091	0.797619	0.985981	0.989083	0.986364	0.986631	0.987097	0.987603	0.986464	0.984099	0.987055	0.979661	0.989247	0.983645	0.986486	0.986301	0.990991
YYA_3	0.756579	0.816	0.838983	0.781022	0.823529	0.858896	0.909774	0.844961	0.883721	0.849057	0.826087	0.795082	0	0.793103	0.72807	0.836957	0.85124	0.858108	0.818966	0.851852	0.827273	0.905263	0.867347	0.875	0.858491	0.882759	0.851485	0.865079	0.90678	0.854167	0.981609	0.984946	0.982103	0.978947	0.987342	0.990502	0.990033	0.987868	0.988854	0.980263	0.985841	0.983982	0.985	0.984305	0.983929
YYA_4	0.844444	0.848276	0.852941	0.815287	0.88125	0.854749	0.876712	0.825175	0.852113	0.862903	0.833333	0.805755	0.793103	0	0.820144	0.864865	0.902778	0.887574	0.909091	0.89172	0.887218	0.921053	0.898305	0.909548	0.888889	0.909639	0.884298	0.897959	0.927536	0.887931	0.984615	0.983437	0.985011	0.9825	0.98783	0.989404	0.98871	0.986555	0.990741	0.978261	0.988034	0.982418	0.988728	0.987124	0.986207
YYA_5	0.828947	0.818966	0.833333	0.771654	0.853846	0.870968	0.87395	0.830508	0.863248	0.819149	0.841121	0.752294	0.72807	0.820144	0	0.814815	0.877193	0.887324	0.833333	0.866142	0.865385	0.892857	0.837209	0.9	0.877551	0.873134	0.870968	0.862069	0.897196	0.848837	0.985915	0.986813	0.983982	0.983827	0.984848	0.990358	0.988136	0.985841	0.988655	0.979522	0.987387	0.983568	0.988156	0.983908	0.987296
ZYB_1	0.833333	0.792683	0.842105	0.854369	0.806452	0.867769	0.870588	0.850575	0.841463	0.803279	0.837838	0.727273	0.836957	0.864865	0.814815	0	0.767123	0.8	0.724638	0.767442	0.787879	0.829787	0.734694	0.862595	0.714286	0.797872	0.711538	0.763158	0.873239	0.702128	0.994898	0.995249	0.99505	0.994065	0.997674	0.997114	0.998208	0.996248	0.998291	0.996154	0.996169	0.994911	0.996416	0.997519	0.996139
ZYB_2	0.868421	0.830357	0.878505	0.897059	0.846774	0.909677	0.915254	0.881356	0.885965	0.846154	0.87619	0.849558	0.85124	0.902778	0.877193	0.767123	0	0.80315	0.811881	0.8	0.821053	0.87013	0.825	0.85443	0.831461	0.811475	0.777778	0.811321	0.923077	0.822785	0.985714	0.993363	0.988453	0.986339	0.995662	0.991678	0.994898	0.989305	0.993485	0.989655	0.990926	0.992925	0.989761	0.993072	0.989011
ZYB_3	0.818713	0.789474	0.87218	0.875	0.846667	0.869318	0.895105	0.875	0.894366	0.884298	0.878788	0.857143	0.858108	0.887574	0.887324	0.8	0.80315	0	0.818898	0.755556	0.845528	0.906542	0.841121	0.794286	0.844828	0.84106	0.827273	0.80916	0.924242	0.87156	0.98441	0.987474	0.989201	0.98481	0.98768	0.990667	0.990244	0.991554	0.995349	0.984277	0.991394	0.988938	0.988618	0.984749	0.991334
ZYB_4	0.85906	0.805556	0.87619	0.895522	0.834711	0.886667	0.904348	0.87931	0.883929	0.855556	0.873786	0.836364	0.818966	0.909091	0.833333	0.724638	0.811881	0.818898	0	0.79646	0.829787	0.881579	0.820513	0.852564	0.813953	0.808333	0.817073	0.784314	0.9	0.833333	0.990476	0.993333	0.990741	0.989041	0.995643	0.995845	0.996593	0.994662	0.995106	0.99308	0.992727	0.992891	0.991453	0.985981	0.992674
ZYB_5	0.860606	0.814516	0.894309	0.870748	0.839416	0.878788	0.900763	0.895522	0.865079	0.858491	0.883333	0.84127	0.851852	0.89172	0.866142	0.767442	0.8	0.755556	0.79646	0	0.857143	0.904255	0.854167	0.79878	0.823529	0.841727	0.802083	0.826446	0.915254	0.840426	0.988558	0.991435	0.98434	0.984252	0.991579	0.993225	0.995033	0.993092	0.995246	0.990196	0.991182	0.990888	0.988353	0.988814	0.987522
QYB_1	0.875	0.825243	0.9	0.897638	0.872881	0.888112	0.87619	0.849057	0.83	0.82716	0.83871	0.8	0.827273	0.887218	0.865385	0.787879	0.821053	0.845528	0.829787	0.857143	0	0.867647	0.8	0.875	0.810127	0.846154	0.844156	0.804124	0.891304	0.814286	0.992736	0.995485	0.992941	0.99162	0.991091	0.99439	0.991319	0.992767	0.990033	0.985663	0.99262	0.990315	0.99308	0.988124	0.994434
QYB_2	0.929688	0.909091	0.910256	0.915094	0.930693	0.892562	0.851852	0.845238	0.878049	0.833333	0.863014	0.841463	0.905263	0.921053	0.892857	0.829787	0.87013	0.906542	0.881579	0.904255	0.867647	0	0.795918	0.926471	0.810345	0.9	0.836364	0.876543	0.884058	0.816327	0.992268	0.995215	0.9925	0.994012	0.990566	0.992722	0.990926	0.990512	0.991349	0.984252	0.994208	0.989691	0.992767	0.989924	0.996117
QYB_3	0.883721	0.855556	0.85	0.910714	0.872549	0.898438	0.850575	0.831461	0.821429	0.777778	0.831169	0.8	0.867347	0.898305	0.837209	0.734694	0.825	0.841121	0.820513	0.854167	0.8	0.795918	0	0.866667	0.793651	0.852941	0.79661	0.819277	0.849315	0.796296	0.992405	0.997653	0.992629	0.994135	0.990719	0.994245	0.994643	0.994403	0.993174	0.98855	0.992366	0.992424	0.992857	0.992593	0.994242
QYB_4	0.862069	0.848485	0.915152	0.876344	0.896175	0.898551	0.919075	0.902299	0.899408	0.884354	0.89375	0.854545	0.875	0.909548	0.9	0.862595	0.85443	0.794286	0.852564	0.79878	0.875	0.926471	0.866667	0	0.868056	0.834286	0.871429	0.850932	0.924528	0.882353	0.985356	0.992157	0.985714	0.985849	0.988372	0.992308	0.990683	0.990323	0.991058	0.985591	0.988487	0.985386	0.985981	0.989796	0.988411
QYB_5	0.875912	0.846939	0.879121	0.862069	0.842593	0.856061	0.865979	0.848485	0.788889	0.824324	0.795181	0.769231	0.858491	0.888889	0.877551	0.714286	0.831461	0.844828	0.813953	0.823529	0.810127	0.810345	0.793651	0.868056	0	0.845455	0.772727	0.826087	0.880952	0.790323	0.992593	0.995402	0.992806	0.994302	0.99093	0.994326	0.991197	0.990809	0.989899	0.98524	0.992509	0.990123	0.992982	0.987893	0.996241
YYB_1	0.846154	0.806202	0.9	0.891026	0.847222	0.909091	0.89781	0.884892	0.888889	0.867257	0.889764	0.832061	0.882759	0.909639	0.873134	0.797872	0.811475	0.84106	0.808333	0.841727	0.846154	0.9	0.852941	0.834286	0.845455	0	0.859813	0.798387	0.937008	0.873786	0.993274	0.995798	0.991247	0.992327	0.9875	0.991935	0.993443	0.991453	0.992138	0.983923	0.993043	0.991031	0.993453	0.991209	0.991228
YYB_2	0.88806	0.83871	0.817073	0.866071	0.867925	0.893939	0.882979	0.852632	0.88172	0.828571	0.855422	0.861702	0.851485	0.884298	0.870968	0.711538	0.777778	0.827273	0.817073	0.802083	0.844156	0.836364	0.79661	0.871429	0.772727	0.859813	0	0.842697	0.8875	0.77193	0.989975	0.993007	0.987805	0.985423	0.993135	0.99572	0.99469	0.994455	0.994932	0.992537	0.992439	0.992519	0.991135	0.992683	0.990458
YYB_3	0.849673	0.794643	0.892857	0.875912	0.851562	0.869281	0.890756	0.857143	0.86087	0.864583	0.849057	0.844828	0.865079	0.897959	0.862069	0.763158	0.811321	0.80916	0.784314	0.826446	0.804124	0.876543	0.819277	0.850932	0.826087	0.798387	0.842697	0	0.90566	0.858824	0.995327	0.997817	0.995455	0.997326	0.989177	0.995879	0.993232	0.994718	0.995153	0.989796	0.996416	0.995338	0.994941	0.993135	0.99639
YYB_4	0.934211	0.929204	0.910891	0.939394	0.927419	0.910959	0.897196	0.890909	0.896226	0.895349	0.909091	0.909091	0.90678	0.927536	0.897196	0.873239	0.923077	0.924242	0.9	0.915254	0.891304	0.884058	0.849315	0.924528	0.880952	0.937008	0.8875	0.90566	0	0.863014	0.995169	0.997748	0.997658	0.997222	0.995565	0.99439	0.99481	0.992767	0.995041	0.992883	0.994475	0.995181	0.99308	0.992908	0.994434
YYB_5	0.882812	0.853933	0.876543	0.889908	0.871287	0.888889	0.88764	0.868132	0.860465	0.8125	0.844156	0.797619	0.854167	0.887931	0.848837	0.702128	0.822785	0.87156	0.833333	0.840426	0.814286	0.816327	0.796296	0.882353	0.790323	0.873786	0.77193	0.858824	0.863014	0	0.994937	0.995283	0.995086	0.99115	0.99537	0.997126	0.996429	0.994393	0.996593	0.992366	0.99619	0.992405	0.992844	0.995062	0.994231
ZYC_1	0.987234	0.986014	0.983213	0.982063	0.988688	0.987152	0.993007	0.993072	0.995338	0.990123	0.990431	0.985981	0.981609	0.984615	0.985915	0.994898	0.985714	0.98441	0.990476	0.988558	0.992736	0.992268	0.992405	0.985356	0.992593	0.993274	0.989975	0.995327	0.995169	0.994937	0	0.781701	0.805153	0.772727	0.830793	0.886609	0.855499	0.849406	0.870098	0.920434	0.829932	0.839683	0.860051	0.932179	0.87664
ZYC_2	0.985944	0.991304	0.986577	0.983158	0.989384	0.987903	0.99345	0.99568	0.997821	0.993103	0.993304	0.989083	0.984946	0.983437	0.986813	0.995249	0.993363	0.987474	0.993333	0.991435	0.995485	0.995215	0.997653	0.992157	0.995402	0.995798	0.993007	0.997817	0.997748	0.995283	0.781701	0	0.783912	0.779896	0.818991	0.898129	0.849315	0.849105	0.879859	0.924399	0.842448	0.858859	0.878788	0.942228	0.897883
ZYC_3	0.987552	0.986395	0.983683	0.980306	0.988987	0.987474	0.98861	0.990991	0.995465	0.990408	0.990698	0.986364	0.982103	0.985011	0.983982	0.99505	0.988453	0.989201	0.990741	0.98434	0.992941	0.9925	0.992629	0.985714	0.992806	0.991247	0.987805	0.995455	0.997658	0.995086	0.805153	0.783912	0	0.798951	0.833832	0.88806	0.846056	0.847258	0.881437	0.918295	0.834225	0.853395	0.863579	0.933333	0.890026
ZYC_4	0.985542	0.989362	0.980663	0.97954	0.98708	0.987893	0.991979	0.994723	0.997333	0.991453	0.991758	0.986631	0.978947	0.9825	0.983827	0.994065	0.986339	0.98481	0.989041	0.984252	0.99162	0.994012	0.994135	0.985849	0.994302	0.992327	0.985423	0.997326	0.997222	0.99115	0.772727	0.779896	0.798951	0	0.827018	0.866434	0.834951	0.825899	0.865183	0.920319	0.840058	0.854237	0.849521	0.933022	0.871831
ZYC_5	0.988166	0.991453	0.991247	0.981328	0.993763	0.984064	0.989224	0.989316	0.989201	0.988662	0.988987	0.987097	0.987342	0.98783	0.984848	0.997674	0.995662	0.98768	0.995643	0.991579	0.991091	0.990566	0.990719	0.988372	0.99093	0.9875	0.993135	0.989177	0.995565	0.99537	0.830793	0.818991	0.833832	0.827018	0	0.884013	0.818758	0.862155	0.869104	0.918089	0.860229	0.841629	0.864964	0.919332	0.904294
QYC_1	0.989597	0.990398	0.991655	0.987936	0.995973	0.982917	0.990358	0.990411	0.993122	0.994334	0.993036	0.987603	0.990502	0.989404	0.990358	0.997114	0.991678	0.990667	0.995845	0.993225	0.99439	0.992722	0.994245	0.992308	0.994326	0.991935	0.99572	0.995879	0.99439	0.997126	0.886609	0.898129	0.88806	0.866434	0.884013	0	0.857689	0.901593	0.864438	0.946009	0.907808	0.911392	0.906849	0.942073	0.904356
QYC_2	0.988959	0.989899	0.991438	0.98358	0.995074	0.985692	0.991554	0.9933	0.994941	0.992982	0.989673	0.986464	0.990033	0.98871	0.988136	0.998208	0.994898	0.990244	0.996593	0.995033	0.991319	0.990926	0.994643	0.990683	0.991197	0.993443	0.99469	0.993232	0.99481	0.996429	0.855499	0.849315	0.846056	0.834951	0.818758	0.857689	0	0.855249	0.854584	0.925247	0.878556	0.864385	0.891327	0.932783	0.896216
QYC_3	0.986864	0.991243	0.987455	0.982906	0.991424	0.986799	0.991197	0.991259	0.992958	0.992674	0.989228	0.984099	0.987868	0.986555	0.985841	0.996248	0.989305	0.991554	0.994662	0.993092	0.992767	0.990512	0.994403	0.990323	0.990809	0.991453	0.994455	0.994718	0.992767	0.994393	0.849406	0.849105	0.847258	0.825899	0.862155	0.901593	0.855249	0	0.881053	0.945714	0.891473	0.883483	0.903805	0.941106	0.906798
QYC_4	0.98941	0.993579	0.991817	0.984277	0.995283	0.987823	0.988655	0.990354	0.990276	0.991611	0.990132	0.987055	0.988854	0.990741	0.988655	0.998291	0.993485	0.995349	0.995106	0.995246	0.990033	0.991349	0.993174	0.991058	0.989899	0.992138	0.994932	0.995153	0.995041	0.996593	0.870098	0.879859	0.881437	0.865183	0.869104	0.864438	0.854584	0.881053	0	0.943775	0.891465	0.890625	0.90982	0.925029	0.910603
QYC_5	0.979167	0.983165	0.982517	0.974441	0.990354	0.982036	0.986441	0.986622	0.989831	0.985294	0.982394	0.979661	0.980263	0.978261	0.979522	0.996154	0.989655	0.984277	0.99308	0.990196	0.985663	0.984252	0.98855	0.985591	0.98524	0.983923	0.992537	0.989796	0.992883	0.992366	0.920434	0.924399	0.918295	0.920319	0.918089	0.946009	0.925247	0.945714	0.943775	0	0.935578	0.902752	0.943213	0.962393	0.950653
YYC_1	0.988314	0.991071	0.987203	0.986111	0.991259	0.988255	0.989209	0.989286	0.991007	0.988743	0.992701	0.989247	0.985841	0.988034	0.987387	0.996169	0.990926	0.991394	0.992727	0.991182	0.99262	0.994208	0.992366	0.988487	0.992509	0.993043	0.992439	0.996416	0.994475	0.99619	0.829932	0.842448	0.834225	0.840058	0.860229	0.907808	0.878556	0.891473	0.891465	0.935578	0	0.87156	0.817972	0.942892	0.827586
YYC_2	0.982942	0.988399	0.988095	0.982103	0.993258	0.982833	0.990676	0.988426	0.993007	0.990148	0.988038	0.983645	0.983982	0.982418	0.983568	0.994911	0.992925	0.988938	0.992891	0.990888	0.990315	0.989691	0.992424	0.985386	0.990123	0.991031	0.992519	0.995338	0.995181	0.992405	0.839683	0.858859	0.853395	0.854237	0.841629	0.911392	0.864385	0.883483	0.890625	0.902752	0.87156	0	0.882939	0.916667	0.904092
YYC_3	0.988976	0.989916	0.986254	0.983607	0.991776	0.985714	0.989865	0.989933	0.994949	0.991228	0.991424	0.986486	0.985	0.988728	0.988156	0.996416	0.989761	0.988618	0.991453	0.988353	0.99308	0.992767	0.992857	0.985981	0.992982	0.993453	0.991135	0.994941	0.99308	0.992844	0.860051	0.878788	0.863579	0.849521	0.864964	0.906849	0.891327	0.903805	0.90982	0.943213	0.817972	0.882939	0	0.93537	0.837315
YYC_4	0.989605	0.99093	0.988345	0.984683	0.99117	0.978858	0.981567	0.986364	0.988532	0.985472	0.990654	0.986301	0.984305	0.987124	0.983908	0.997519	0.993072	0.984749	0.985981	0.988814	0.988124	0.989924	0.992593	0.989796	0.987893	0.991209	0.992683	0.993135	0.992908	0.995062	0.932179	0.942228	0.933333	0.933022	0.919332	0.942073	0.932783	0.941106	0.925029	0.962393	0.942892	0.916667	0.93537	0	0.947752
YYC_5	0.989933	0.992819	0.987109	0.984238	0.989418	0.989882	0.990958	0.992832	0.994585	0.992467	0.994495	0.990991	0.983929	0.986207	0.987296	0.996139	0.989011	0.991334	0.992674	0.987522	0.994434	0.996117	0.994242	0.988411	0.996241	0.991228	0.990458	0.99639	0.994434	0.994231	0.87664	0.897883	0.890026	0.871831	0.904294	0.904356	0.896216	0.906798	0.910603	0.950653	0.827586	0.904092	0.837315	0.947752	0

## Sheet: Fig4BC
Group1	Group2	Sample#size	Permutations	pseudo#F	p#value	q#value
all	-	45	999	10.2382	0.001	-
D20	D40	30	999	1.57836	0.11	0.11
D20	D60	30	999	15.4861	0.001	0.0015
D40	D60	30	999	13.6113	0.001	0.0015

## Sheet: Fig4D
	ZYA_1	ZYA_2	ZYA_3	ZYA_4	ZYA_5	QYA_1	QYA_2	QYA_3	QYA_4	QYA_5	YYA_1	YYA_2	YYA_3	YYA_4	YYA_5	ZYB_1	ZYB_2	ZYB_3	ZYB_4	ZYB_5	QYB_1	QYB_2	QYB_3	QYB_4	QYB_5	YYB_1	YYB_2	YYB_3	YYB_4	YYB_5	ZYC_1	ZYC_2	ZYC_3	ZYC_4	ZYC_5	QYC_1	QYC_2	QYC_3	QYC_4	QYC_5	YYC_1	YYC_2	YYC_3	YYC_4	YYC_5
ZYA_1	0	0.596491	0.62069	0.666667	0.734375	0.86747	0.884211	0.844444	0.872093	0.835616	0.808219	0.835165	0.814286	0.846154	0.762712	0.772727	0.819672	0.761905	0.783333	0.819672	0.850575	0.858824	0.802469	0.780822	0.843373	0.761905	0.75	0.761905	0.817073	0.808219	0.923529	0.882812	0.920635	0.901408	0.910714	0.91018	0.878378	0.875862	0.879433	0.904412	0.883117	0.9125	0.890511	0.92126	0.881988
ZYA_2	0.596491	0	0.615385	0.615385	0.672727	0.868421	0.898876	0.829268	0.873418	0.796875	0.765625	0.819277	0.828125	0.781818	0.75	0.822581	0.814815	0.77193	0.773585	0.792453	0.864198	0.873418	0.828947	0.791045	0.826667	0.75	0.711538	0.75	0.813333	0.80303	0.932927	0.875	0.92437	0.911765	0.939394	0.919255	0.910345	0.892857	0.880597	0.915385	0.899329	0.902778	0.892308	0.925	0.904459
ZYA_3	0.62069	0.615385	0	0.641509	0.719298	0.837838	0.886364	0.843373	0.858974	0.777778	0.784615	0.833333	0.770492	0.803571	0.7	0.762712	0.836364	0.77193	0.75	0.792453	0.864198	0.873418	0.813333	0.772727	0.810811	0.75	0.686275	0.703704	0.844156	0.820896	0.92638	0.855932	0.933333	0.911765	0.919753	0.90566	0.887324	0.900709	0.897059	0.915385	0.884354	0.902778	0.892308	0.915966	0.883117
ZYA_4	0.666667	0.615385	0.641509	0	0.648148	0.837838	0.898876	0.870588	0.8875	0.833333	0.838235	0.886364	0.828125	0.824561	0.818182	0.803279	0.814815	0.813559	0.818182	0.792453	0.878049	0.8875	0.858974	0.859155	0.871795	0.77193	0.781818	0.793103	0.858974	0.855072	0.945783	0.902439	0.95082	0.942857	0.952096	0.939024	0.92517	0.923611	0.928571	0.947761	0.921053	0.932432	0.933333	0.95122	0.918239
ZYA_5	0.734375	0.672727	0.719298	0.648148	0	0.884615	0.912088	0.845238	0.902439	0.835821	0.823529	0.875	0.830769	0.827586	0.777778	0.786885	0.773585	0.775862	0.754717	0.796296	0.879518	0.902439	0.860759	0.84507	0.873418	0.709091	0.763636	0.732143	0.846154	0.84058	0.926829	0.885246	0.933884	0.935714	0.952381	0.945783	0.925676	0.924138	0.929078	0.932331	0.928571	0.90411	0.925926	0.934426	0.925466
QYA_1	0.86747	0.868421	0.837838	0.837838	0.884615	0	0.769231	0.777778	0.788235	0.786667	0.822785	0.845361	0.780822	0.842857	0.838235	0.791667	0.852941	0.849315	0.820896	0.818182	0.822222	0.829545	0.855556	0.82716	0.813953	0.816901	0.826087	0.864865	0.816092	0.851852	0.944134	0.912409	0.948148	0.948052	0.926136	0.94382	0.918239	0.916667	0.921053	0.931034	0.901235	0.943182	0.917808	0.916667	0.918605
QYA_2	0.884211	0.898876	0.886364	0.898876	0.912088	0.769231	0	0.673913	0.763441	0.788235	0.820225	0.819048	0.811765	0.8375	0.876543	0.88764	0.888889	0.857143	0.8625	0.875	0.757895	0.802083	0.872549	0.861702	0.848485	0.857143	0.865854	0.883721	0.802083	0.820225	0.936508	0.912162	0.937931	0.932515	0.919355	0.918919	0.898204	0.90303	0.9	0.922581	0.908046	0.928571	0.930818	0.900709	0.923913
QYA_3	0.844444	0.829268	0.843373	0.870588	0.845238	0.777778	0.673913	0	0.744444	0.768293	0.788235	0.792079	0.835294	0.833333	0.828947	0.858824	0.871795	0.86747	0.828947	0.857143	0.681818	0.784946	0.835052	0.833333	0.821053	0.794872	0.833333	0.853659	0.784946	0.816092	0.906593	0.87234	0.929577	0.911392	0.894444	0.9	0.883436	0.888199	0.877419	0.892617	0.887574	0.904255	0.887417	0.866667	0.892655
QYA_4	0.872093	0.873418	0.858974	0.8875	0.902439	0.788235	0.763441	0.744444	0	0.794872	0.843373	0.838384	0.835443	0.864865	0.84507	0.875	0.890411	0.855263	0.876712	0.859155	0.788889	0.738095	0.847826	0.804878	0.820225	0.84	0.849315	0.87013	0.808989	0.857143	0.956522	0.914286	0.941606	0.935484	0.927374	0.920904	0.892405	0.911392	0.901316	0.917808	0.916168	0.933333	0.919463	0.910448	0.926136
QYA_5	0.835616	0.796875	0.777778	0.833333	0.835821	0.786667	0.788235	0.768293	0.794872	0	0.8	0.816092	0.787879	0.779661	0.77193	0.835821	0.868852	0.828125	0.833333	0.830508	0.7875	0.810127	0.637681	0.805556	0.822785	0.790323	0.779661	0.828125	0.825	0.849315	0.947368	0.888889	0.944444	0.9375	0.941176	0.915152	0.898649	0.918919	0.892857	0.910448	0.923567	0.909091	0.92029	0.919355	0.91411
YYA_1	0.808219	0.765625	0.784615	0.838235	0.823529	0.822785	0.820225	0.788235	0.843373	0.8	0	0.75	0.776119	0.745763	0.779661	0.787879	0.836066	0.815385	0.779661	0.775862	0.835294	0.870588	0.829268	0.794521	0.782051	0.796875	0.724138	0.777778	0.753247	0.753623	0.923077	0.88189	0.91129	0.916084	0.916667	0.916168	0.9	0.890411	0.894366	0.911765	0.896774	0.883117	0.881481	0.876033	0.90184
YYA_2	0.835165	0.819277	0.833333	0.886364	0.875	0.845361	0.819048	0.792079	0.838384	0.816092	0.75	0	0.688312	0.807692	0.8625	0.875	0.902439	0.870588	0.848101	0.888889	0.843137	0.872549	0.872549	0.824176	0.848485	0.857143	0.822785	0.843373	0.838384	0.870968	0.930851	0.889655	0.937931	0.925926	0.925134	0.924731	0.898204	0.909639	0.878981	0.922581	0.895349	0.928571	0.896104	0.900709	0.918033
YYA_3	0.814286	0.828125	0.770492	0.828125	0.830769	0.780822	0.811765	0.835294	0.835443	0.787879	0.776119	0.688312	0	0.77193	0.785714	0.774194	0.844828	0.783333	0.763636	0.781818	0.869048	0.904762	0.835443	0.864865	0.833333	0.783333	0.813559	0.803279	0.864198	0.861111	0.946746	0.913386	0.943548	0.929078	0.940476	0.946429	0.912162	0.917808	0.899281	0.925373	0.922581	0.921053	0.919118	0.909091	0.919753
YYA_4	0.846154	0.781818	0.803571	0.824561	0.827586	0.842857	0.8375	0.833333	0.864865	0.779661	0.745763	0.807692	0.77193	0	0.823529	0.847458	0.82	0.839286	0.823529	0.795918	0.87013	0.88	0.864865	0.865672	0.863014	0.839286	0.807692	0.796296	0.8	0.84375	0.957055	0.898305	0.939655	0.940741	0.957055	0.950311	0.914894	0.93617	0.933824	0.9375	0.925676	0.895522	0.930769	0.912281	0.943038
YYA_5	0.762712	0.75	0.7	0.818182	0.777778	0.838235	0.876543	0.828947	0.84507	0.77193	0.779661	0.8625	0.785714	0.823529	0	0.754717	0.836735	0.764706	0.681818	0.704545	0.881579	0.891892	0.828571	0.825397	0.826087	0.6875	0.695652	0.714286	0.861111	0.819672	0.929936	0.896552	0.90991	0.931818	0.936709	0.922581	0.905797	0.919708	0.916667	0.910569	0.931973	0.892308	0.904	0.910714	0.9
ZYB_1	0.772727	0.822581	0.762712	0.803279	0.786885	0.791667	0.88764	0.858824	0.875	0.835821	0.787879	0.875	0.774194	0.847458	0.754717	0	0.673469	0.709091	0.653061	0.72549	0.865854	0.860759	0.831169	0.84507	0.828947	0.709091	0.763636	0.775862	0.846154	0.857143	0.933333	0.912	0.933884	0.950704	0.939759	0.939394	0.903448	0.916667	0.921429	0.916031	0.914474	0.918919	0.91791	0.92562	0.898089
ZYB_2	0.819672	0.814815	0.836364	0.814815	0.773585	0.852941	0.888889	0.871795	0.890411	0.868852	0.836066	0.902439	0.844828	0.82	0.836735	0.673469	0	0.622222	0.704545	0.727273	0.88	0.875	0.875	0.876923	0.873239	0.784314	0.795918	0.807692	0.826087	0.873016	0.949686	0.91453	0.938053	0.955224	0.95625	0.949367	0.928571	0.942446	0.940299	0.952756	0.938776	0.907692	0.9375	0.919643	0.928105
ZYB_3	0.761905	0.77193	0.77193	0.813559	0.775862	0.849315	0.857143	0.86747	0.855263	0.828125	0.815385	0.870588	0.783333	0.839286	0.764706	0.709091	0.622222	0	0.6	0.734694	0.888889	0.884615	0.824324	0.838235	0.837838	0.763636	0.773585	0.785714	0.824324	0.833333	0.93865	0.909836	0.923077	0.926471	0.925466	0.925	0.916667	0.907143	0.911765	0.905512	0.92	0.9	0.916031	0.923729	0.903226
ZYB_4	0.783333	0.773585	0.75	0.818182	0.754717	0.820896	0.8625	0.828947	0.876712	0.833333	0.779661	0.848101	0.763636	0.823529	0.681818	0.653061	0.704545	0.6	0	0.674419	0.896104	0.906667	0.861111	0.84375	0.842857	0.659574	0.723404	0.6875	0.794118	0.8	0.929936	0.896552	0.919643	0.923664	0.929936	0.936306	0.921429	0.919708	0.924812	0.928	0.909722	0.875	0.904	0.910714	0.9
ZYB_5	0.819672	0.792453	0.792453	0.792453	0.796296	0.818182	0.875	0.857143	0.859155	0.830508	0.775862	0.888889	0.781818	0.795918	0.704545	0.72549	0.727273	0.734694	0.674419	0	0.894737	0.905405	0.859155	0.876923	0.857143	0.708333	0.744681	0.784314	0.826087	0.854839	0.943038	0.91453	0.928571	0.955224	0.949686	0.942675	0.928571	0.927007	0.940299	0.927419	0.931507	0.890625	0.920635	0.929204	0.921053
QYB_1	0.850575	0.864198	0.864198	0.878049	0.879518	0.822222	0.757895	0.681818	0.788889	0.7875	0.835294	0.843137	0.869048	0.87013	0.881579	0.865854	0.88	0.888889	0.896104	0.894737	0	0.761364	0.815217	0.811765	0.83871	0.860759	0.884615	0.860759	0.788889	0.835294	0.940217	0.892857	0.927536	0.936709	0.910615	0.922222	0.901235	0.913043	0.917197	0.912162	0.898204	0.935484	0.906667	0.896296	0.915254
QYB_2	0.858824	0.873418	0.873418	0.8875	0.902439	0.829545	0.802083	0.784946	0.738095	0.810127	0.870588	0.872549	0.904762	0.88	0.891892	0.860759	0.875	0.884615	0.906667	0.905405	0.761364	0	0.781609	0.790123	0.806818	0.855263	0.849315	0.884615	0.847826	0.870588	0.945055	0.914286	0.941606	0.935484	0.927374	0.914773	0.892405	0.911392	0.89404	0.917808	0.90303	0.945055	0.919463	0.893939	0.92
QYB_3	0.802469	0.828947	0.813333	0.858974	0.860759	0.855556	0.872549	0.835052	0.847826	0.637681	0.829268	0.872549	0.835443	0.864865	0.828571	0.831169	0.875	0.824324	0.861111	0.859155	0.815217	0.781609	0	0.804878	0.793103	0.855263	0.8	0.855263	0.822222	0.843373	0.945055	0.890511	0.925926	0.907285	0.927374	0.908571	0.899371	0.883117	0.89404	0.902778	0.90303	0.909091	0.89726	0.893939	0.875
QYB_4	0.780822	0.791045	0.772727	0.859155	0.84507	0.82716	0.861702	0.833333	0.804878	0.805556	0.794521	0.824176	0.864865	0.865672	0.825397	0.84507	0.876923	0.838235	0.84375	0.876923	0.811765	0.790123	0.804878	0	0.74026	0.80303	0.774194	0.820896	0.790123	0.810811	0.930233	0.892308	0.929688	0.924658	0.923977	0.91716	0.908497	0.906667	0.888112	0.913043	0.891026	0.91358	0.899281	0.904762	0.90303
QYB_5	0.843373	0.826667	0.810811	0.871795	0.873418	0.813953	0.848485	0.821053	0.820225	0.822785	0.782051	0.848485	0.833333	0.863014	0.826087	0.828947	0.873239	0.837838	0.842857	0.857143	0.83871	0.806818	0.793103	0.74026	0	0.853333	0.797101	0.837838	0.806818	0.841463	0.926966	0.89781	0.933333	0.928105	0.920904	0.926554	0.898734	0.896774	0.915033	0.894366	0.909091	0.920455	0.896552	0.89313	0.906977
YYB_1	0.761905	0.75	0.75	0.77193	0.709091	0.816901	0.857143	0.794872	0.84	0.790323	0.796875	0.857143	0.783333	0.839286	0.6875	0.709091	0.784314	0.763636	0.659574	0.708333	0.860759	0.855263	0.855263	0.80303	0.853333	0	0.72549	0.740741	0.855263	0.833333	0.932099	0.900826	0.932203	0.942029	0.945122	0.938272	0.924138	0.922535	0.919708	0.930769	0.92	0.9	0.916031	0.91453	0.917197
YYB_2	0.75	0.711538	0.686275	0.781818	0.763636	0.826087	0.865854	0.833333	0.849315	0.779661	0.724138	0.822785	0.813559	0.807692	0.695652	0.763636	0.795918	0.773585	0.723404	0.744681	0.884615	0.849315	0.8	0.774194	0.797101	0.72549	0	0.645833	0.8	0.786885	0.924051	0.869565	0.911504	0.916667	0.917197	0.880795	0.891304	0.888889	0.884615	0.903226	0.903448	0.878788	0.888	0.872727	0.886667
YYB_3	0.761905	0.75	0.703704	0.793103	0.732143	0.864865	0.883721	0.853659	0.87013	0.828125	0.777778	0.843373	0.803279	0.796296	0.714286	0.775862	0.807692	0.785714	0.6875	0.784314	0.860759	0.884615	0.855263	0.820896	0.837838	0.740741	0.645833	0	0.84	0.815385	0.91875	0.882353	0.923077	0.910448	0.91195	0.911392	0.909091	0.907143	0.903704	0.914062	0.905405	0.884058	0.899225	0.905172	0.903226
YYB_4	0.817073	0.813333	0.844156	0.858974	0.846154	0.816092	0.802083	0.784946	0.808989	0.825	0.753247	0.838384	0.864198	0.8	0.861111	0.846154	0.826087	0.824324	0.794118	0.826087	0.788889	0.847826	0.822222	0.790123	0.806818	0.855263	0.8	0.84	0	0.72	0.921348	0.890511	0.909774	0.9	0.909091	0.914773	0.892405	0.904459	0.89404	0.895105	0.875776	0.883721	0.89726	0.893939	0.888235
YYB_5	0.808219	0.80303	0.820896	0.855072	0.84058	0.851852	0.820225	0.816092	0.857143	0.849315	0.753623	0.870968	0.861111	0.84375	0.819672	0.857143	0.873016	0.833333	0.8	0.854839	0.835294	0.870588	0.843373	0.810811	0.841463	0.833333	0.786885	0.815385	0.72	0	0.929412	0.899225	0.893443	0.900709	0.91018	0.909639	0.892617	0.897959	0.902098	0.919708	0.88961	0.883117	0.89781	0.894309	0.888199
ZYC_1	0.923529	0.932927	0.92638	0.945783	0.926829	0.944134	0.936508	0.906593	0.956522	0.947368	0.923077	0.930851	0.946746	0.957055	0.929936	0.933333	0.949686	0.93865	0.929936	0.943038	0.940217	0.945055	0.945055	0.930233	0.926966	0.932099	0.924051	0.91875	0.921348	0.929412	0	0.779487	0.827411	0.804762	0.769912	0.826271	0.84	0.816514	0.828704	0.767677	0.780822	0.89697	0.829384	0.810256	0.755656
ZYC_2	0.882812	0.875	0.855932	0.902439	0.885246	0.912409	0.912162	0.87234	0.914286	0.888889	0.88189	0.889655	0.913386	0.898305	0.896552	0.912	0.91453	0.909836	0.896552	0.91453	0.892857	0.914286	0.890511	0.892308	0.89781	0.900826	0.869565	0.882353	0.890511	0.899225	0.779487	0	0.75974	0.751479	0.791878	0.765625	0.779006	0.79558	0.810056	0.756098	0.766304	0.836066	0.760479	0.77707	0.743316
ZYC_3	0.920635	0.92437	0.933333	0.95082	0.933884	0.948148	0.937931	0.929577	0.941606	0.944444	0.91129	0.937931	0.943548	0.939655	0.90991	0.933884	0.938053	0.923077	0.919643	0.928571	0.927536	0.941606	0.925926	0.929688	0.933333	0.932203	0.911504	0.923077	0.909774	0.893443	0.827411	0.75974	0	0.813953	0.839196	0.826531	0.811111	0.827778	0.842697	0.820359	0.835979	0.826087	0.837209	0.84375	0.8
ZYC_4	0.901408	0.911765	0.911765	0.942857	0.935714	0.948052	0.932515	0.911392	0.935484	0.9375	0.916084	0.925926	0.929078	0.940741	0.931818	0.950704	0.955224	0.926471	0.923664	0.955224	0.936709	0.935484	0.907285	0.924658	0.928105	0.942029	0.916667	0.910448	0.9	0.900709	0.804762	0.751479	0.813953	0	0.799043	0.77451	0.812183	0.796875	0.829016	0.787709	0.769231	0.834586	0.817204	0.794118	0.772277
ZYC_5	0.910714	0.939394	0.919753	0.952096	0.952381	0.926136	0.919355	0.894444	0.927374	0.941176	0.916667	0.925134	0.940476	0.957055	0.936709	0.939759	0.95625	0.925466	0.929936	0.949686	0.910615	0.927374	0.927374	0.923977	0.920904	0.945122	0.917197	0.91195	0.909091	0.91018	0.769912	0.791878	0.839196	0.799043	0	0.740909	0.802752	0.788732	0.823256	0.78	0.780822	0.876543	0.818182	0.804124	0.75
QYC_1	0.91018	0.919255	0.90566	0.939024	0.945783	0.94382	0.918919	0.9	0.920904	0.915152	0.916168	0.924731	0.946429	0.950311	0.922581	0.939394	0.949367	0.925	0.936306	0.942675	0.922222	0.914773	0.908571	0.91716	0.926554	0.938272	0.880795	0.911392	0.914773	0.909639	0.826271	0.765625	0.826531	0.77451	0.740909	0	0.706468	0.73399	0.788462	0.760204	0.757009	0.85443	0.794118	0.777778	0.731481
QYC_2	0.878378	0.910345	0.887324	0.92517	0.925676	0.918239	0.898204	0.883436	0.892405	0.898649	0.9	0.898204	0.912162	0.914894	0.905797	0.903448	0.928571	0.916667	0.921429	0.928571	0.901235	0.892405	0.899371	0.908497	0.898734	0.924138	0.891304	0.909091	0.892405	0.892617	0.84	0.779006	0.811111	0.812183	0.802752	0.706468	0	0.770408	0.783505	0.786096	0.756219	0.862069	0.826531	0.805556	0.729064
QYC_3	0.875862	0.892857	0.900709	0.923611	0.924138	0.916667	0.90303	0.888199	0.911392	0.918919	0.890411	0.909639	0.917808	0.93617	0.919708	0.916667	0.942446	0.907143	0.919708	0.927007	0.913043	0.911392	0.883117	0.906667	0.896774	0.922535	0.888889	0.907143	0.904459	0.897959	0.816514	0.79558	0.827778	0.796875	0.788732	0.73399	0.770408	0	0.767196	0.769231	0.771144	0.875	0.811518	0.815642	0.743842
QYC_4	0.879433	0.880597	0.897059	0.928571	0.929078	0.921053	0.9	0.877419	0.901316	0.892857	0.894366	0.878981	0.899281	0.933824	0.916667	0.921429	0.940299	0.911765	0.924812	0.940299	0.917197	0.89404	0.89404	0.888112	0.915033	0.919708	0.884615	0.903704	0.89404	0.902098	0.828704	0.810056	0.842697	0.829016	0.823256	0.788462	0.783505	0.767196	0	0.790055	0.825243	0.845588	0.819149	0.823864	0.792271
QYC_5	0.904412	0.915385	0.915385	0.947761	0.932331	0.931034	0.922581	0.892617	0.917808	0.910448	0.911765	0.922581	0.925373	0.9375	0.910569	0.916031	0.952756	0.905512	0.928	0.927419	0.912162	0.917808	0.902778	0.913043	0.894366	0.930769	0.903226	0.914062	0.895105	0.919708	0.767677	0.756098	0.820359	0.787709	0.78	0.760204	0.786096	0.769231	0.790055	0	0.798969	0.852713	0.79661	0.792683	0.795
YYC_1	0.883117	0.899329	0.884354	0.921053	0.928571	0.901235	0.908046	0.887574	0.916168	0.923567	0.896774	0.895349	0.922581	0.925676	0.931973	0.914474	0.938776	0.92	0.909722	0.931507	0.898204	0.90303	0.90303	0.891026	0.909091	0.92	0.903448	0.905405	0.875776	0.88961	0.780822	0.766304	0.835979	0.769231	0.780822	0.757009	0.756219	0.771144	0.825243	0.798969	0	0.844595	0.795918	0.798913	0.718447
YYC_2	0.9125	0.902778	0.902778	0.932432	0.90411	0.943182	0.928571	0.904255	0.933333	0.909091	0.883117	0.928571	0.921053	0.895522	0.892308	0.918919	0.907692	0.9	0.875	0.890625	0.935484	0.945055	0.909091	0.91358	0.920455	0.9	0.878788	0.884058	0.883721	0.883117	0.89697	0.836066	0.826087	0.834586	0.876543	0.85443	0.862069	0.875	0.845588	0.852713	0.844595	0	0.847328	0.837607	0.867089
YYC_3	0.890511	0.892308	0.892308	0.933333	0.925926	0.917808	0.930818	0.887417	0.919463	0.92029	0.881481	0.896104	0.919118	0.930769	0.904	0.91791	0.9375	0.916031	0.904	0.920635	0.906667	0.919463	0.89726	0.899281	0.896552	0.916031	0.888	0.899225	0.89726	0.89781	0.829384	0.760479	0.837209	0.817204	0.818182	0.794118	0.826531	0.811518	0.819149	0.79661	0.795918	0.847328	0	0.719745	0.761421
YYC_4	0.92126	0.925	0.915966	0.95122	0.934426	0.916667	0.900709	0.866667	0.910448	0.919355	0.876033	0.900709	0.909091	0.912281	0.910714	0.92562	0.919643	0.923729	0.910714	0.929204	0.896296	0.893939	0.893939	0.904762	0.89313	0.91453	0.872727	0.905172	0.893939	0.894309	0.810256	0.77707	0.84375	0.794118	0.804124	0.777778	0.805556	0.815642	0.823864	0.792683	0.798913	0.837607	0.719745	0	0.762162
YYC_5	0.881988	0.904459	0.883117	0.918239	0.925466	0.918605	0.923913	0.892655	0.926136	0.91411	0.90184	0.918033	0.919753	0.943038	0.9	0.898089	0.928105	0.903226	0.9	0.921053	0.915254	0.92	0.875	0.90303	0.906977	0.917197	0.886667	0.903226	0.888235	0.888199	0.755656	0.743316	0.8	0.772277	0.75	0.731481	0.729064	0.743842	0.792271	0.795	0.718447	0.867089	0.761421	0.762162	0

## Sheet: Fig4EF
Group1	Group2	Sample#size	Permutations	pseudo#F	p#value	q#value
all	-	45	999	4.13869	0.001	-
FD20	FD40	30	999	1.49157	0.02	0.02
FD20	FD60	30	999	5.55917	0.001	0.0015
FD40	FD60	30	999	5.39274	0.001	0.0015

## Sheet: Fig5A
ID	D20	D40	D60
Proteobacteria	0.835352	0.733767	0.815206
Firmicutes	0.0400706	0.153306	0.0817824
Actinobacteria	0.0768294	0.0706415	0.0441395
Bacteroidetes	0.0172678	0.0125017	0.0378596
Gemmatimonadetes	0.0112492	0.0111673	0.00015947
Deinococcus-Thermus	0.00109553	0.00207032	0.00045034
FBP	9.55e-06	0.00278781	0
Fusobacteria	2.099e-05	0	0.00148212
Chloroflexi	0.00101828	0.00015308	0.00019548
Acidobacteria	0.00089529	3.475e-05	0.00039834
Others	0.0161916	0.0135702	0.0183271

[truncated: 8 more sheets: Fig5B, Fig5C, Fig5E, Fig5F, Fig5G, Fig5H, Fig5J, Fig6]
